# Supplementary material for: Explainable Machine Learning with Pairwise Interactions for Predicting Conversion from Mild Cognitive Impairment to Alzheimer’s Disease Utilizing Multi-Modalities Data
Source: Brain Sci. 2023 Oct 31;13(11):1535. doi: 10.3390/brainsci13111535 (PMC10670176; doi:10.3390/brainsci13111535)
Supplement: Supplementary file 1 [file brainsci-13-01535-s001.zip]

Archive with 1 entries (1 files):
- brainsci-2582247-supplementary.pdf
